# Supplementary material for: From marginal to essential: the golden thread between nutrient sensing, medium composition and Plasmodium vivax maturation in in vitro culture
Source: Malar J. 2019 Oct 10;18:344. doi: 10.1186/s12936-019-2949-x (PMC6785855; doi:10.1186/s12936-019-2949-x)
Supplement: Supplementary file 1 — Additional file 1: Table S1. Comparison of the components of alternative media used in attempts to culture P. vivax in vitro. Media composition of RPMI-1640, Waymouth and McCoy5A, L15, IMDM and Williams from Sigma. William’s medium is commercially available with or without glutamine, phenol red, sodium bicarbonate and Glutamax. [file 12936_2019_2949_MOESM1_ESM.xlsx]

## Sheet: Sheet1
	Waymoutgh MB 752/1	RPMI 1640	McCoy 5A	L15	IMDM	Williams
Amino Acids mg/L
																		calcium chloride, 0.12 g/L
L-Alanine	*	*	13.86	225	25	90												potassium chloride, 0.105 g/L
L-Arginine hydrochloride	75	200	42.14	500	84	50												sodium bicarbonate, 0.05 g/L
L-Asparagine	*	50	45.03	250	28.4	20												sodium chloride, 2.25 g/L
L-Aspartic acid	60	20	19.97	*	30	30
L-Cysteine	100.29	65.2	24.24	*	91.24	40
L-Cystine	19.55	20	22.07	*	*	20
L-Glutamic Acid	150	300	219.15	*	75	44.5
L-Glutamine	350	10	7.51	200	594	292
Glycine	50	15	20.96	250	30	50
L-Histidine	164.1	20	19.67	125	42	15
L-Isoleucine	25	50	39.36	125	105	50
L-Leucine	50	50	39.36	93.7	105	75
L-Lysine hydrochloride	240	40	36.54	75	146	87.46
L-Methionine	50	15	14.92	125	30	15
L-Phenylalanine	50	15	16.52	200	66	25
L-Proline	50	20	17.27	*	40	30
L-Serine	*	30	26.28	20	42	10
L-Threonine	75	20	17.87	300	95	40
L-Tryptophan	40	5	3.06	100	16	10
L-Tyrosine	57.7	28.83	26.1	*	103.79	50.45
L-Valine	65	20	17.57	*	94	50
Vitamins mg/L
Ascorbic Acid	19.8	*	0.5625	*		2.27
Biotin	0.02	0.2	0.2	*	0.013	0.5
Choline chloride	453.52	0.2	5	2270	4	0.1
D-Calcium pantothenate	*		*	*	*	1.5
Folic Acid	0.4	3	10	1	4	1
Niacinamide	1	1	0.5	1	4	2
Nicotinic acid (Niacin)	*	*	0.5	*	*	0.01
Ca-panthothenate	1	0.25	0.2	1	4	1
Para-Aminobenzoic Acid	*	1	1	*	*	1
Pyridoxine hydrochloride	1	1	0.5	1	*	1
piridoxal hydrochloride	*		0.5	*	4	0.1
Riboflavin	1	0.2	0.2	*	0.4	0.1
Thiamine hydrochloride	10	1	0.2	1	4	1
Vitamin B12	0.2	0.005	2	*	0.013	0.01
i-Inositol	1	35	36	2	7.2	0.2
Inorganic Salts mg/L
Calcium Chloride	90.6	*	99.95	*	219	200
Calcium Nitrate	*	100	*	*	*	*
Magnesium Chloride	112.39	*	*	200000	*	0.0001
Magnesium Sulfate	97.67	48.84	97.76	*	97.67	97.7
Potassium Chloride	150	400	400	0.1	330	400
Potassium Phosphate monobasic	80	*	*	60	*	*
Sodium Bicarbonate	*	2000	*	*	*	*
Sodium Chloride	6000	6000	6460	8000	4505	*
Sodium Phosphate monobasic (anh)	*	*	504	*	*	6800
Sodium Phosphate dibasic	300	800	*	190	0.017	122
